# Supplementary material for: Effect of climate change on spring wheat yields in North America and Eurasia in 1981-2015 and implications for breeding
Source: PLoS One. 2018 Oct 17;13(10):e0204932. doi: 10.1371/journal.pone.0204932 (PMC6192627; doi:10.1371/journal.pone.0204932)
Supplement: S1 Data — (XLSX) [file pone.0204932.s008.xlsx]

## Sheet: Precipitation
					Prec	Prec	Prec	Prec	Prec	Prec	Prec	Prec	Prec	Prec	Prec	Prec	Prec	Prec	Prec	Prec	Prec	Prec	Prec	Prec	Prec	Prec	Prec	Prec	Prec	Prec	Prec	Prec	Prec	Prec	Prec	Prec	Prec	Prec	Prec	Prec	Prec	Prec	Prec	Prec	Prec	Prec	Prec	Prec	Prec
					1981	1981	1981	1981	1981	1981	1981	1981	1981	1981	1981	1981	1982	1982	1982	1982	1982	1982	1982	1982	1982	1982	1982	1982	1983	1983	1983	1983	1983	1983	1983	1983	1983	1983	1983	1983	1984	1984	1984	1984	1984	1984	1984	1984	1984
					1	2	3	4	5	6	7	8	9	10	11	12	1	2	3	4	5	6	7	8	9	10	11	12	1	2	3	4	5	6	7	8	9	10	11	12	1	2	3	4	5	6	7	8	9
Site#	Country	Site	Latitude	Longitude	1981_01	1981_02	1981_03	1981_04	1981_05	1981_06	1981_07	1981_08	1981_09	1981_10	1981_11	1981_12	1982_01	1982_02	1982_03	1982_04	1982_05	1982_06	1982_07	1982_08	1982_09	1982_10	1982_11	1982_12	1983_01	1983_02	1983_03	1983_04	1983_05	1983_06	1983_07	1983_08	1983_09	1983_10	1983_11	1983_12	1984_01	1984_02	1984_03	1984_04	1984_05	1984_06	1984_07	1984_08	1984_09
1	Canada:Alberta	Beaverlodge, AL	55.2072	-119.428	8.3	7.7	16.9	21.6	59.6	43.2	41.1	28.1	34.9	17.4	15.1	27.9	47.8	22.5	20.7	11.1	18.7	29.2	165.4	134.9	29.4	23.3	15.4	14.9	15.8	20.1	31	31.5	30.1	143.2	140.7	29.8	25.4	15.3	16	25.2	27.2	12.1	14.1	9.1	63.3	101.6	21	41.8	72.9
2	Canada:Alberta	Lethbridge, AL	49.7002	-112.761	20.9	8.1	27.9	10.1	105.2	101.9	30	34.5	7.3	13.1	10.4	11.8	31.1	11.5	34.5	13.3	32.3	63.9	61	26.9	53.3	8.1	14.8	11.3	12.4	8.5	27.3	31.9	28.1	27.8	65.7	21.4	16.1	4.5	13.5	19.5	17.1	10.8	22.3	27	22.2	53.3	21.6	17.8	84.6
3	Canada:Alberta	Lacombe, AL	52.4635	-113.729	9.8	11.6	19.2	11.3	76.7	73	170	50.8	63.4	23.5	10.4	19	27.2	13	23.5	11.6	61.1	81.8	143.2	62.2	53.9	16.9	11.7	10.7	12.2	15.3	18.4	39.4	21.8	113.7	82.6	11.5	26.4	13.7	10.9	17.5	22.9	13.5	23.3	19.2	72.1	59	71.6	24.1	103.2
4	Canada:Saskatchewan	Melfort, SK	52.8612	-104.614	12.1	13.2	14.9	32.6	38.4	52.4	76.5	29.4	49.1	38.1	14.7	20	12.2	11.3	11.9	15.3	73.3	33.6	110.4	107.7	44.5	15.4	19.1	16.5	15.5	9.1	15.6	39.4	33.5	58.9	101.9	31	55.1	12.7	26.4	11.5	13.3	11.5	22.4	21.3	75.4	82.8	26.8	33.8	75.4
5	Canada:Saskatchewan	Saskatoon, SK	51.1501	-106.537	16.6	11.5	14.5	20.9	18.3	81	62.3	30.5	28.3	21.9	11	15.6	17.7	17.1	15	24.2	81.9	33.9	99.6	51.9	29.8	12.1	9.6	18	14.7	12.7	23.5	17.4	39.5	63.9	78	14.4	32.9	8.5	18.9	12.1	11.2	13.7	12.9	20	22.6	52.6	37	18.5	53.6
6	Canada:Saskatchewan	Swift Current, SK	50.2608	-107.74	12.7	11.2	12.3	17.1	24.1	109.9	85.4	16.5	11.8	22	16.9	19.1	22.7	9.7	24.8	10.3	83.4	39.8	98	42.6	33.5	17.7	8.4	16.5	14.8	11.5	20	25.8	56.7	33.2	90	18.2	12.4	5.5	16.2	13.8	13.2	14.3	13.8	10.2	17.8	70.2	21.4	18.4	50.9
7	Canada:Manitoba	Brandon, MB	49.85	-99.9505	10.7	10.2	7.4	18.9	36.5	85.7	30.7	176.4	57.5	44.5	9.4	14.1	27.2	13.8	18.2	22.2	61.3	44.8	141.3	43.5	53.9	38.8	8.3	27.8	10.7	10.7	32	7.5	30.2	74.2	66.8	62.4	42.4	16.3	18.1	14.3	15.3	8	14.3	68.1	13.9	63.1	32.3	20.5	68.6
8	Canada:Manitoba	Glenlea, MB	49.6352	-97.1361	25.7	19.1	15.4	10.9	51.1	91.3	40.8	91	70.8	61.4	6.9	12.5	29.5	8.4	34.5	14.4	30.1	63.4	113.7	54.8	55.1	50.3	10.5	28.4	15.7	13.9	38.7	5	25.5	127.5	35.1	71.2	52.9	23.4	15.9	14.7	14.1	8.8	12	47.6	27.7	213.7	39.1	33.2	50.2
9	Canada:Manitoba	Morden, MB	49.1929	-98.0978	20.5	11.7	14.6	20.2	52.1	96.1	56.4	89.7	55.4	53.2	12.3	14.8	33	11.8	28	13.6	72.1	83.8	96.7	48.2	59.9	59.2	13.7	30.7	12.5	14.2	51.2	6.9	27.4	94.5	37.9	30	65.5	39.3	26	16.9	15.4	8	13.2	71.1	33.8	104.6	61	44.4	51.1
10	USA-Minnesota	Crookston, MN	47.775	-96.6094	9.3	15.4	16.4	33.1	56.4	121.6	91.4	81.9	85.2	67.7	13.3	10.5	20.9	9.6	31.3	21.2	73.1	63.3	91.9	37.1	36.6	77.3	22.3	13.2	12.9	13.8	26.8	6.1	62.9	133.9	57	107.3	58.4	52.5	23.4	12.9	14.7	12.3	17	35.1	26.1	180.5	16	45.7	18.1
11	USA-Minnesota	Morris, MN	45.5865	-95.914	7.3	24.5	18.1	46.6	48.8	166.3	99.4	78.5	18.3	82.9	15.4	16	18	11.4	50.3	40.2	68.6	48.6	114.7	88.8	100.2	107.1	35	17.5	19.8	15	54.5	20.7	54.9	104.1	116.6	122.8	51.9	69.5	34.2	20.3	18.7	24.4	29.4	59.3	62.7	157.1	31.4	149.2	48
12	USA-Minnesota	St. Paul, MN	44.9537	-93.0907	10.9	31.1	15.6	84.1	58.6	121	93.2	148.4	32.5	60.2	41.6	28.5	25.7	9.9	51.1	44.7	125.7	42.5	37.7	106.6	68.6	100.2	84.5	29.8	12.2	26.9	74.1	100.7	137.5	113.2	84.8	92.7	86.6	63.4	82.8	36.7	13	28.2	32.4	88.5	63.1	162	108.1	147.6	71.6
13	USA-North Dakota	Carrington, ND	47.4501	-99.1262	13	11.2	11.9	36.3	40.2	139.3	78.8	62.2	60.6	37.3	19.6	13.8	14.4	10.5	27.6	10.1	87.6	110.3	83.1	30.4	17.6	45.1	14.2	12.6	11.1	9.6	34.3	13.3	41.6	74	54.6	34.5	46.5	33.8	15.2	9.4	14.6	13.4	17.3	76	12.7	110.8	46.8	34.3	27
14	USA-North Dakota	Hettinger, ND	46.0015	-102.637	6.3	4.1	14.4	25.9	36.5	78.2	85.4	66.6	32.9	11	15.4	9.9	9.1	6	27.6	31.5	135.9	92.6	69.1	41.3	23.1	33.2	10.3	8.4	7.8	4.1	24.9	6.8	75.2	80.5	84.5	28.7	19.8	23.2	10.7	10.2	5.8	6	9.6	63.1	3	107.7	7.6	45	21.2
15	USA-North Dakota	Langdon, ND	48.7603	-98.3681	11.5	12.4	15.7	20	51.2	96.1	29.6	101.6	45.2	47.5	14.6	9.6	19.8	8.1	22.1	9.2	115.3	95	88.6	50.7	39.2	48.7	11.9	16.4	10.7	7.4	28.1	9.1	24.4	88.4	53.1	25.2	59.9	45.4	15.7	9.8	12.1	7.2	9.9	49.9	21.7	94.8	80.6	15.4	20.8
16	USA-North Dakota	Prosper, ND	47.0016	-97.1161	9.5	12.3	15.4	25.2	62.6	104.6	115.2	40.1	61.7	65.4	9.1	16.1	18.2	11.7	34.1	15.5	56.8	57.9	101.5	23.2	26.3	68.9	24.1	13.4	13.9	14.5	31.5	8.2	43.7	143.6	83.9	91.5	54.5	35.2	22.7	16.8	18	14.7	19.9	58.6	15	116.8	24.1	22.7	23.1
17	USA-South Dakota	Brookings, SD	44.3124	-96.7985	4.7	16.1	31.5	39.1	18.5	68.6	96.9	96.8	18.4	63.5	20.6	9.8	12.5	13.1	10.9	39.5	111.9	52.7	128.8	53.6	65.8	66.1	26.3	12.6	11.6	6.6	37.4	36.6	33.9	112.7	73.9	102.3	55.9	30.6	33.3	9.2	9.9	11.1	37.4	91.7	79.5	201.7	53.7	40	43.1
18	USA-South Dakota	Groton, SD	45.4478	-98.0987	6.2	10.7	30	10.4	36.7	51.4	86.9	36	13.9	41.4	13.1	11.3	9.3	10.2	38.7	18.1	89.5	38.1	68.3	24.3	36.3	49.8	13.7	8.5	5.4	8	55.7	15.6	40.7	91	104.1	68.1	45.6	19.2	16.7	10.7	10.6	16.9	44.4	61	31.9	149.2	48.8	82.5	23.2
19	USA-South Dakota	Selby, SD	45.5066	-100.032	5.3	5.5	32.2	8.3	43.9	81.6	116.8	62.8	34.4	21.7	11.7	8.1	9	5.6	27.6	23.6	106.7	53.9	39.8	18.9	10.5	45.8	8.2	9.1	6.9	9.6	39.6	19.5	60.2	61.9	68.9	58.4	31	42.3	7.9	10.3	8.3	6.1	30.9	73.3	37.6	158.7	37	26.9	29.1
20	Russia-Volga	Penza	53.5555	45.1333	24.1	21.5	38.7	32.9	25.2	60.5	11.6	58.4	51.8	35.7	53	41	46.3	7.7	13.6	37.7	65.7	52.7	47.7	41.5	50.6	60.1	34.2	36.6	43.2	44	31.7	19.7	55.3	52.6	113.3	25.5	14.8	40.7	45.2	17.2	29.6	20.5	7.4	12.1	3.9	33.8	49.8	44.5	38.5
21	Russia-Volga	Samara	52.9644	49.4187	28.8	27.8	42.6	36.1	8.8	35.6	21.4	44.6	51.4	62.8	42.1	33.6	43	9.6	19.3	40.6	19.6	55.7	20.4	40.5	67.7	45	18.8	48.9	49.1	47.3	22.6	18.2	49.2	59.2	58.4	21.8	16	19.8	29.3	23.3	45.8	2.7	11.3	8.2	38	72.6	55.3	70.3	21.1
22	Russia-Volga	Saratov	51.5845	46.0063	22.6	14.2	43.2	31	33.7	18.6	54.4	39.1	27.3	42	89.2	44.3	47.3	7.9	21.5	30	34.5	52.6	25	34.3	36.9	51.2	14.4	62.5	34.2	47.8	27.2	24.9	80.2	25.5	32.8	32.5	6.8	12.2	43	27.5	39.1	5.7	8.2	4.7	13.9	46	81.5	32.7	12.7
23	KAZ-RUS: Ural	Chelyabinsk	54.9378	60.7561	11.9	15.9	23	16.4	72.3	59.3	73.5	37.9	73.9	13.9	28	12	28.5	11.8	14.4	34.5	25.2	94.4	69.9	46.2	37.2	63.6	23.7	28.1	18.1	22	17.2	18.8	46.5	92.3	70.8	66.6	52	24.3	25.2	27.9	14.7	8.5	7.7	13.5	54.8	64.2	51.6	70.7	44.8
24	KAZ-RUS: Ural	Kurgan	55.2583	65.0992	9.8	8.3	17.8	17.3	52.2	6.1	41.1	9.8	48.3	15.5	22.3	9.9	24.5	11.3	14.7	27.7	32	73.7	78.4	38.8	13.7	44.8	14.4	23.1	15.7	12.9	13.5	15.8	38.8	90	26.6	70.9	56.9	27.3	19.1	19.1	14.2	10.4	12.7	13.1	4.5	31.3	7.6	72.6	52.7
25	KAZ-RUS: Ural	Karabalyk	53.854	62.1015	10.1	11.6	18.5	18	48.7	33	32.6	23.7	44	10.9	22.7	11	22.5	12.7	11.6	35.3	35.6	73.7	61.4	43.2	21.1	43.1	22.7	25.2	20	16.6	12.1	18	34.4	71.8	39.5	45	39.9	14.8	27.4	20.7	14.5	9.6	8.1	11.3	32.8	43.8	24.8	68.7	41.5
26	KAZ-RUS:North-West Siberia	Omsk	55.0404	73.3604	14.9	11.8	16.9	27.6	19.5	53.7	65.9	11.1	29.3	17.8	28.2	10.9	22.3	10.9	13.1	21.7	43.2	26.2	91.4	36.8	41	51.5	32	23.6	21.7	13.4	15.3	17	34.1	42.6	61.6	37	52.3	32.4	31.6	24.1	15	11.7	13.1	23	27.8	41	39.5	34.9	57.9
27	KAZ-RUS:North-West Siberia	Pavlodar	52.356	77.2743	13.4	8.2	13.6	14	15.3	9.8	37.9	8.6	18.6	24.4	15.1	17.2	14.7	8	12.4	10.2	18.4	11.7	28.6	47.9	12.9	33.7	25.2	12.3	15.5	10.1	7.8	6.9	26.3	31.6	53	7.2	26.5	33	18	16.9	10	10.4	11.7	8.4	17.2	24.2	34.9	13.5	28.9
28	KAZ-RUS:North-West Siberia	Shortandy	51.6645	71.0293	5.5	8	16.3	20.9	39.9	47.2	18.4	7.5	25.3	9	15.3	10.3	10.8	8.9	8.4	14.9	24.8	15.1	43.1	23.6	20.4	46	17.9	14	18.4	14.9	11.3	9.7	35	32.4	19.5	4.5	26.4	22	23.2	18.9	9.4	8.8	13.5	14.2	28.9	31.4	12.7	18.7	38.3
29	KAZ-RUS:West Siberia	Barnaul	53.4125	83.519	16.6	13.4	25	20.5	28.2	11.9	73.9	39.3	19.4	75.5	26.1	15.1	29.7	10.4	13.2	24.6	38.9	21.3	108.5	41.9	25.9	70.7	46.2	32.8	23.4	19	15	21.3	50.4	52.4	52.1	24.5	67.1	32.6	46.8	20.5	10.1	12.4	23.8	40.9	68.4	56.3	73.2	6	32.3
30	KAZ-RUS:West Siberia	Novosibirsk	54.9182	82.9965	14.1	15.7	12.9	16.4	33.9	18.6	64.5	42.4	27.8	42.9	22.2	11.6	22.7	10.7	21.2	25.6	27.6	15.6	83.7	80.6	20.9	64.7	30.7	28.2	23.4	17.9	18.6	21	43.9	37.9	46.8	28.5	59.6	24.5	43.1	20.5	20	21.2	14.3	33.6	61.9	70.1	88.8	43.2	30.9
31	KAZ-RUS:West Siberia	Ust-Kamenogorsk	50.0305	82.5358	18.1	17.3	22.6	55.5	43.7	33	51	21.4	35.8	48.9	42.6	9.5	22.8	24	23.5	24.7	25.9	32.6	63.2	39.1	15.2	67.8	39.4	18.4	21	14	23.9	28.4	129.3	27.3	22.6	18.9	49.5	36.3	29.3	27.4	14.5	23.2	33.3	36.6	37.6	82.2	58.2	30	40.5
[truncated: 375 more columns]

## Sheet: Temperature Max
					Tmax	Tmax	Tmax	Tmax	Tmax	Tmax	Tmax	Tmax	Tmax	Tmax	Tmax	Tmax	Tmax	Tmax	Tmax	Tmax	Tmax	Tmax	Tmax	Tmax	Tmax	Tmax	Tmax	Tmax	Tmax	Tmax	Tmax	Tmax	Tmax	Tmax	Tmax	Tmax	Tmax	Tmax	Tmax	Tmax	Tmax	Tmax	Tmax	Tmax	Tmax	Tmax	Tmax	Tmax	Tmax
					1981	1981	1981	1981	1981	1981	1981	1981	1981	1981	1981	1981	1982	1982	1982	1982	1982	1982	1982	1982	1982	1982	1982	1982	1983	1983	1983	1983	1983	1983	1983	1983	1983	1983	1983	1983	1984	1984	1984	1984	1984	1984	1984	1984	1984
					1	2	3	4	5	6	7	8	9	10	11	12	1	2	3	4	5	6	7	8	9	10	11	12	1	2	3	4	5	6	7	8	9	10	11	12	1	2	3	4	5	6	7	8	9
Site#	Country	Site	Latitude	Longitude	1981_01	1981_02	1981_03	1981_04	1981_05	1981_06	1981_07	1981_08	1981_09	1981_10	1981_11	1981_12	1982_01	1982_02	1982_03	1982_04	1982_05	1982_06	1982_07	1982_08	1982_09	1982_10	1982_11	1982_12	1983_01	1983_02	1983_03	1983_04	1983_05	1983_06	1983_07	1983_08	1983_09	1983_10	1983_11	1983_12	1984_01	1984_02	1984_03	1984_04	1984_05	1984_06	1984_07	1984_08	1984_09
1	Canada:Alberta	Beaverlodge, AL	55.2072	-119.428	0.1	-1.9	5.2	7.3	18.7	18.5	23.8	26.4	18	8.9	2.2	-8.5	-20.3	-11.3	-2.1	4.8	15.7	22.8	22.2	16.8	17.3	10.7	-3.5	-5.8	-5.2	-5	-1.4	10.2	16.7	18.6	20.6	22.3	14.3	10.4	-1.1	-14.2	-2.7	3.6	4.2	12.2	14.1	19	22.9	22.3	11.9
2	Canada:Alberta	Lethbridge, AL	49.7002	-112.761	5.7	3.5	9.9	15	17.4	20.3	24.1	27.7	22.5	13.2	9.8	-1	-10.9	-3.4	1.5	9.1	17	22.5	25.1	24.6	19.6	14.5	1.7	1.4	2.7	7	4.2	12.1	18.4	21.2	24.5	28.5	18.1	15.7	4.1	-11.8	2.5	8.9	5.6	13.6	17.4	22.1	27.4	27.5	14.9
3	Canada:Alberta	Lacombe, AL	52.4635	-113.729	0.5	0.5	6.9	11.9	16.5	18.3	21.3	25	19.2	9.5	5.3	-4.1	-16	-8.3	-1.2	6.1	16.1	20.5	21.4	19.9	17.3	12.4	-2.6	-3.5	-3.2	-1.5	0.8	10.9	17.1	19.2	21.8	24.7	15.5	12.1	1.6	-14.2	-0.5	3.1	2.4	12.6	14.7	19.5	23.2	23.8	12.6
4	Canada:Saskatchewan	Melfort, SK	52.8612	-104.614	-6.5	-6.6	2.4	9.2	18.9	21.4	24	26.2	18.4	6.1	2.8	-10.5	-23	-12	-4.7	6.7	14.3	21.2	23.1	20.7	16	9	-6.3	-9.6	-9.5	-8.6	-4.5	5.9	13.8	21.5	24	27.2	15	10.2	-0.9	-18.7	-8.7	-2.1	-2.5	13.2	15.3	22	25.8	27.2	13.4
5	Canada:Saskatchewan	Saskatoon, SK	51.1501	-106.537	-3.9	-4.3	5.6	12.8	19.6	21.1	25.9	28.4	21	9.9	5.8	-7.6	-19.7	-9.9	-3.5	7.7	15	22.3	24.6	23.6	18.4	11.5	-3	-5.9	-6	-4	-1	9.7	15.5	23.4	25.8	29.8	17.1	13.7	1.4	-17	-5.5	1.8	0.3	15.1	18.1	23.2	29	28.8	14.7
6	Canada:Saskatchewan	Swift Current, SK	50.2608	-107.74	-0.2	-2	7.5	13.6	18.8	19.4	25.1	28	21.8	9.7	6.1	-5.5	-16.8	-8	-1.9	8.4	14	21.7	23.6	24.4	18.1	11.4	-0.8	-2.9	-3.5	-1.3	0.7	10.3	15.6	22.6	25.7	29.4	17.2	14.2	1.6	-16.2	-4.8	3.3	1.4	14.2	17.8	22.2	28.7	28.2	14.2
7	Canada:Manitoba	Brandon, MB	49.85	-99.9505	-7.3	-4.3	6.4	13.7	19	22.6	27.3	26.7	19.9	10.1	6	-7.8	-19.6	-9	-2.3	8.6	17.8	21.4	26	23.6	19.7	11.1	-0.6	-4.9	-5.7	-5.1	-1.8	7.9	15.7	23.6	28.1	29.7	18.4	12.1	1.4	-16.3	-7.4	0.7	-0.8	13.6	17.6	23.7	27.8	29.5	15.8
8	Canada:Manitoba	Glenlea, MB	49.6352	-97.1361	-8.5	-5.4	4.6	12	19	22.1	26.5	26.4	18.6	9.7	5.1	-8.9	-20	-9.4	-2.5	9	19.7	20.5	26	23.1	18.7	10.3	-1.7	-5.3	-7.9	-6	-1.3	9.1	16.1	23.2	28.2	29.6	18.8	10.6	1.2	-15.9	-10.8	-2.4	-2	14.2	17.8	22.2	26.1	28.3	17.1
9	Canada:Manitoba	Morden, MB	49.1929	-98.0978	-6.7	-4.4	4.9	12.4	18.6	22.5	26.5	26	19.5	10.2	6.2	-8.6	-19.8	-8.4	-2.1	9.3	18.6	20	26	23.1	19.4	10.5	-1.5	-5.2	-6	-5.1	-1.6	8.1	16.4	23.7	28.6	30.2	18.3	11.4	1.1	-15.6	-8.3	-0.4	-1.9	13	17.8	23.1	27.2	28.5	16.7
10	USA-Minnesota	Crookston, MN	47.775	-96.6094	-4.9	-1.8	6.7	15.4	20.8	23.4	28.3	27.7	21	12.2	7.1	-7.4	-16.4	-7.3	-0.5	11.4	20.8	22.5	27.8	26.4	21.6	12.4	-0.1	-2.5	-4.7	-2.1	1.7	10.9	18.5	25.3	30.1	30.6	20.3	12	1.8	-14.5	-8.2	-0.6	-0.2	13.9	20.5	24.9	28.6	29.8	19
11	USA-Minnesota	Morris, MN	45.5865	-95.914	-3.5	-0.5	9.4	15.5	19.9	23.7	27.4	26.3	22.2	12.5	8.1	-6.4	-13.9	-6.5	0.9	11.1	21.1	22.9	28.1	27.3	20.4	13.2	0.9	-1.1	-3.8	-1.1	3.4	11.1	19.1	24.8	29.7	29.8	21.6	12.9	2.9	-13.8	-7	0.7	-0.3	14	19	24.6	27.9	28.7	18.8
12	USA-Minnesota	St. Paul, MN	44.9537	-93.0907	-1.1	0.7	9.7	16.3	20.7	25.8	28.2	26.3	22.1	13.7	8.7	-3.5	-11.3	-4.2	2.5	12.3	23.1	24.3	30.1	27.9	21.6	15.5	4.1	1	-2.7	0.2	4.9	11.1	19.3	26.2	31	30.8	23	15.1	4.3	-11.3	-5.6	2.1	1.1	14.7	20.6	26.4	28.4	29.2	21
13	USA-North Dakota	Carrington, ND	47.4501	-99.1262	-4	-1.7	7.3	15.3	19	22.8	28.2	28.1	21	12.1	7.3	-7.1	-17.1	-7.3	-2.1	10	18.1	21.7	28.7	27.2	21.5	12	-0.9	-2.9	-2.4	-1.1	0.4	8.9	17.2	24.2	29.7	32.3	20.2	11.1	2.3	-14.7	-6.5	-0.4	-1.6	11.5	18.4	23.9	29	30.2	17.5
14	USA-North Dakota	Hettinger, ND	46.0015	-102.637	3.4	2.3	11	18.6	18.9	23.7	30.4	28.8	24.4	14	9.7	-2.8	-10.3	-2.8	2	10.6	17.4	22.9	28.5	28.2	22.3	13.6	2.5	0.4	1.5	5	3.6	11.4	17.8	24.2	30.2	32.5	22.1	14.8	5.1	-12.1	-1.2	7.5	3.7	13.3	20.1	24	30.3	31	18.9
15	USA-North Dakota	Langdon, ND	48.7603	-98.3681	-6.4	-4.8	4.5	13.9	18.4	21.8	26.4	25.8	18.9	9.2	5.3	-9.9	-20.6	-10.8	-3.7	7.4	18.1	19.3	25.7	24	19.8	10.4	-1.1	-4.9	-5.3	-4.5	-1.3	7.9	16.2	23.4	28.5	30.4	19.1	10.7	1.5	-16.2	-8	-0.8	-1.7	12.3	16.9	23	26.8	28.8	16.3
16	USA-North Dakota	Prosper, ND	47.0016	-97.1161	-4.8	-1.3	7.4	15.9	20.2	22.7	27.8	27.2	20.5	11	6.1	-8.4	-17	-7.7	-0.9	11.8	19.9	22.4	28.6	27.5	21.1	12.4	-0.1	-1.9	-3.7	-1.5	1.4	11.7	18.2	24.3	30.5	31.2	21.4	12.9	3.1	-13.4	-6.8	0.6	0.2	13.7	19.9	25.1	29.2	30.7	20.1
17	USA-South Dakota	Brookings, SD	44.3124	-96.7985	0.8	2.5	10.7	19.1	21.3	27.1	29.4	26.9	24.8	14.1	9.3	-4.1	-11.7	-3.4	3.2	13.1	20.5	23.4	29.4	27.7	21.4	14.7	3	0.8	-2.1	0.4	4	10.1	18.9	24.5	31	32.1	23.3	15	3.8	-12	-4.7	1.6	0.1	13.1	19.1	25.2	28.7	29.2	20.6
18	USA-South Dakota	Groton, SD	45.4478	-98.0987	-0.1	1.8	10.3	18.1	20.6	25.5	30.6	29	24.9	14.5	9	-5	-12.9	-4.6	1.8	13.1	20.3	23.6	30.8	29.2	22	13.6	2.5	0.9	-0.3	2.1	3.4	10.7	18.9	24.7	30.3	32	22.9	14.3	2.8	-13.4	-4.4	2.3	0.7	12.8	18.8	24.4	28.4	29.6	19.8
19	USA-South Dakota	Selby, SD	45.5066	-100.032	0.3	1.5	10.1	18.1	19	24.4	29.5	28.7	24.4	14.4	8.4	-4.4	-13.1	-3.9	1.8	12.1	19.1	23	31	29.5	23.4	14	2.5	0.2	1	3.4	2.8	11	18.9	25.3	31.3	32.8	22.8	14.6	3.7	-13.4	-3.1	3.9	1.8	12.1	20.1	24.7	30	31.7	20.8
20	Russia-Volga	Penza	53.5555	45.1333	-5.1	-4.5	-2	6.8	19.2	26.9	29.3	27.7	17.3	12.3	0.4	-2.4	-7.1	-6.9	-1.1	10.8	19.3	20	24.8	23.6	20.2	7.8	1.6	-0.7	-3.6	-3.3	-1.1	16.5	19.9	21	24.9	23.7	18.2	10.6	1.4	-2.8	-5.2	-10.4	-0.8	11.3	24.8	26.1	27.4	21.5	19.3
21	Russia-Volga	Samara	52.9644	49.4187	-5.8	-4.3	-1.9	8.2	20.3	28.9	31.2	29.7	19.2	12.8	1.3	-2.6	-5.6	-8.3	-1.2	13.1	21.1	22.7	28.4	26.1	21.1	8.5	0.9	-1.1	-3.3	-2.2	-1	17.5	20.4	22.9	27	25	19.2	10.9	1.4	-3.4	-5.5	-8.8	0.3	12.3	26.9	26.6	30.7	23.5	21.4
22	Russia-Volga	Saratov	51.5845	46.0063	-4.4	-3.4	-0.2	9	20.7	29.2	31	30.9	20.2	14.1	2.4	-1.1	-4.2	-5.1	-0.5	13.9	22.2	22.4	27.2	26.4	23.7	10.8	2.7	0.4	-1.9	-0.8	0.6	19.1	21.5	23.4	26.9	27.2	20.8	14.1	3.9	-2	-4.5	-10.4	-0.1	13.4	27.4	29.4	31.3	24.1	22.6
23	KAZ-RUS: Ural	Chelyabinsk	54.9378	60.7561	-8.3	-5.9	-2.3	7.1	16.7	25.1	27.6	27	15.9	11.6	-0.1	-6.6	-10.8	-11.5	-2.1	13.3	19.4	23	25.7	22.5	18.8	5.5	-1.3	-4.7	-6.3	-5.1	-1.7	14.2	16.5	23.8	27.5	22.5	14.2	8.7	-1.1	-4.7	-8.1	-9.6	0.7	8	20	24.5	27.8	21.6	14.6
24	KAZ-RUS: Ural	Kurgan	55.2583	65.0992	-10.6	-7.1	-2.4	8.6	17.3	26.2	27.3	28.9	16.9	10.8	-0.6	-7.5	-10.8	-11.3	-6	13.1	19.3	24.7	25.5	23	18.8	6	-1.2	-4	-6.3	-5.2	-2.1	13.7	15.8	25.4	27.3	22.7	14.1	8.8	-1.6	-4.5	-9.4	-11.2	-0.1	7.3	19	24.9	27.5	22.7	14.6
25	KAZ-RUS: Ural	Karabalyk	53.854	62.1015	-9.2	-6.3	-1.8	8.5	18.3	26.1	29.2	29	18.4	12.7	0.4	-7	-9.7	-11.6	-3.6	14.6	20.9	25.1	26.9	24.3	20.4	7.6	-0.6	-3.8	-5.6	-4.5	-1.2	15.5	17.6	25.6	29.5	24.7	15.8	10.2	-0.5	-4.4	-8.5	-11	-0.4	9.4	21.5	26.4	29.8	24.1	16.4
26	KAZ-RUS:North-West Siberia	Omsk	55.0404	73.3604	-11.9	-9	-3.1	7.8	17.2	25.2	24.3	27.1	16.9	8.9	-4.9	-8.1	-12.9	-11.6	-8.3	12.1	19.9	27.5	24.9	22.9	18.1	5	-1.3	-4.9	-7.1	-6.4	-1.7	8.6	13.7	27	27.1	22.6	12.5	8.9	-1.8	-5.7	-10.5	-13.4	-1.1	3.8	17	23	24.1	23.4	14.9
27	KAZ-RUS:North-West Siberia	Pavlodar	52.356	77.2743	-11.6	-8.9	1.2	11.9	21.5	29	27.5	27.8	19.6	9.5	-2.9	-8.7	-10	-9	-7.3	13.6	22.3	29.9	27.4	24.9	20.3	9.3	0.2	-4.5	-5.6	-4.5	1.1	10.5	16.9	27.6	29.3	26.6	15.7	11.2	2.1	-4.2	-11	-15	-1.8	7.7	19.7	26	26.3	26.1	17.9
28	KAZ-RUS:North-West Siberia	Shortandy	51.6645	71.0293	-11.5	-9	-1.7	10.5	19	26	27.5	28.3	19.3	10.2	-1.2	-8.4	-9.8	-11.2	-7.6	14.2	21.6	28	26.9	24.7	20.1	7.6	-2.1	-5.5	-6	-4.3	-1.6	12.7	16.1	26.9	29.5	26.3	15.3	9.4	0.5	-5.4	-9.7	-15	-2.1	7.2	19.7	25.7	28.4	26.1	17
29	KAZ-RUS:West Siberia	Barnaul	53.4125	83.519	-12.9	-8.8	0.7	12	21	28	25.1	25.8	18.3	7.7	-3.8	-9.1	-10.2	-6.7	-5.5	12.9	21.2	27.5	26.9	23.1	18.6	8.9	-0.7	-6.1	-6.6	-5.2	1.5	6.5	16.1	25.6	26.2	24.5	14.8	10.9	1.9	-6	-12.7	-14.6	-0.7	6	17	24.3	23.5	23.7	18.2
30	KAZ-RUS:West Siberia	Novosibirsk	54.9182	82.9965	-12.8	-9.3	-0.3	10.4	19.3	27.3	24.2	25.5	17	6.5	-5	-9.1	-11.9	-8.1	-6.6	12	19.9	27.3	26.1	22.9	17.4	6.1	-1.6	-6.6	-7.2	-6.1	0.3	5.4	14.2	26.2	26.1	23.4	13.6	9.7	0.7	-5.9	-12.2	-14.5	-1.2	3.6	15.8	23.1	23.2	23.1	17
31	KAZ-RUS:West Siberia	Ust-Kamenogorsk	50.0305	82.5358	-11.3	-8.9	1.6	13.5	22.2	28	26.3	26.3	19.4	8.8	-2.6	-8.7	-8.7	-6.2	-4.5	14.1	21.8	28.2	27.8	25	19.9	11.4	0.3	-6.8	-6.2	-5.4	3	10.8	16.8	25.3	27.4	26.5	17.5	12	3.7	-5.4	-12.8	-14.9	-1.5	8.9	19.1	24.9	25.2	25.9	18.7
[truncated: 375 more columns]

## Sheet: Temperature Min
					Tmin	Tmin	Tmin	Tmin	Tmin	Tmin	Tmin	Tmin	Tmin	Tmin	Tmin	Tmin	Tmin	Tmin	Tmin	Tmin	Tmin	Tmin	Tmin	Tmin	Tmin	Tmin	Tmin	Tmin	Tmin	Tmin	Tmin	Tmin	Tmin	Tmin	Tmin	Tmin	Tmin	Tmin	Tmin	Tmin	Tmin	Tmin	Tmin	Tmin	Tmin	Tmin	Tmin	Tmin	Tmin
					1981	1981	1981	1981	1981	1981	1981	1981	1981	1981	1981	1981	1982	1982	1982	1982	1982	1982	1982	1982	1982	1982	1982	1982	1983	1983	1983	1983	1983	1983	1983	1983	1983	1983	1983	1983	1984	1984	1984	1984	1984	1984	1984	1984	1984
					1	2	3	4	5	6	7	8	9	10	11	12	1	2	3	4	5	6	7	8	9	10	11	12	1	2	3	4	5	6	7	8	9	10	11	12	1	2	3	4	5	6	7	8	9
Site#	Country	Site	Latitude	Longitude	1981_01	1981_02	1981_03	1981_04	1981_05	1981_06	1981_07	1981_08	1981_09	1981_10	1981_11	1981_12	1982_01	1982_02	1982_03	1982_04	1982_05	1982_06	1982_07	1982_08	1982_09	1982_10	1982_11	1982_12	1983_01	1983_02	1983_03	1983_04	1983_05	1983_06	1983_07	1983_08	1983_09	1983_10	1983_11	1983_12	1984_01	1984_02	1984_03	1984_04	1984_05	1984_06	1984_07	1984_08	1984_09
1	Canada:Alberta	Beaverlodge, AL	55.2072	-119.428	-10.5	-12.9	-6.2	-2.9	4.9	5.5	9.7	9.6	4	-1.5	-6.2	-18	-31.6	-21.9	-13.9	-6.8	2.3	8.1	10.3	6.7	4.4	-0.9	-12.9	-15.9	-17.2	-14.8	-12	-1.4	4.1	7.5	9.5	7.7	2	-0.8	-8.1	-24.9	-13.1	-6.4	-6.8	-1.4	1.6	6.9	8.2	8.1	1.5
2	Canada:Alberta	Lethbridge, AL	49.7002	-112.761	-7.1	-7.9	-4.1	0.4	5.6	7.5	10.8	10.3	5.5	0.1	-2	-11.7	-24	-13.4	-8.7	-3.3	3	8.7	10.7	9.3	4.9	0.7	-9.1	-8.4	-8.7	-5	-4.6	-2.1	3.1	8.9	10.6	11.2	4.1	0.8	-4.7	-22.7	-7.9	-2.3	-5.6	-0.4	3.5	7.9	11	10.9	3.2
3	Canada:Alberta	Lacombe, AL	52.4635	-113.729	-10.1	-11.5	-4.9	-2.9	4.4	5.1	9.2	9.9	4.1	-1.5	-5.7	-14.9	-26.5	-19.6	-13.2	-5.9	1.8	7.6	9.7	7.3	4	-1.8	-13.8	-13.8	-14.9	-11	-6.4	-1.5	3.1	7.4	9.5	8.8	2.3	-2.5	-6.8	-24.5	-12.9	-9.5	-8.4	-1.8	2.4	6.9	8.6	8.4	1.9
4	Canada:Saskatchewan	Melfort, SK	52.8612	-104.614	-16.8	-16.2	-7.4	-2.8	3.6	7.5	11	11.8	5.4	-1.9	-4.2	-17.5	-33.7	-21.9	-14.5	-5.7	3.7	7.1	11.2	8.1	4	-1.4	-14.6	-18.2	-18.8	-17.3	-12.9	-4.9	1.6	9.2	12.9	12.2	3.9	-1.4	-5.4	-27.8	-20.4	-11.6	-11.7	0.5	2.9	10	11.2	12.5	2.7
5	Canada:Saskatchewan	Saskatoon, SK	51.1501	-106.537	-12	-13.1	-5.2	-0.8	5.3	8.6	12.7	13.4	6.7	-1.3	-3.4	-16	-30.2	-19.8	-11.3	-3.7	4.1	9	12.3	9.8	5.1	0.3	-12.3	-14.1	-15.7	-11.9	-8.7	-2.3	2.8	9.1	13.4	12.8	4.5	-0.1	-5.4	-26.2	-16.7	-7.8	-8.9	-0.3	2.7	10	11.7	13.1	2.9
6	Canada:Saskatchewan	Swift Current, SK	50.2608	-107.74	-8	-10.8	-4.7	-1	4.4	7.4	11.1	12.7	5.8	-1.5	-4.1	-14.1	-28.7	-17.7	-11	-4.4	3.1	8.4	10.9	9.1	4.1	-0.6	-11.9	-13.3	-12.7	-8.9	-6.9	-1.5	2.6	8.5	12.3	12.9	4.1	-0.2	-6.6	-25	-14.1	-6.5	-8.8	-0.4	2.4	9.5	11.4	12.7	2.1
7	Canada:Manitoba	Brandon, MB	49.85	-99.9505	-19.6	-14.3	-5.6	-2.5	3.7	9.2	13.4	13.1	6	1	-4.4	-16.8	-30.7	-21.2	-11.8	-4	6.1	7.2	12.4	9.7	4.1	1.2	-11	-14.3	-16.4	-13.8	-9.9	-3.5	1.5	9.7	15	13.9	6.5	-0.9	-4.4	-25.5	-17.8	-8.7	-11.1	0.3	3.3	10.7	12.2	12.3	3.9
8	Canada:Manitoba	Glenlea, MB	49.6352	-97.1361	-19.9	-15	-6.8	-2.2	3.3	9.3	13.2	13.2	6.1	0.6	-3.9	-17.1	-30.7	-19.9	-12.2	-3.6	7.2	6.4	13.4	10.2	5.8	1.6	-10.5	-14.6	-17	-15.1	-8.4	-2.5	1	10.5	15.7	14.8	6.8	0.3	-5.4	-25	-22.6	-11.4	-12.5	0.3	3.1	11	12.6	13.4	4.2
9	Canada:Manitoba	Morden, MB	49.1929	-98.0978	-17.1	-13.4	-6.5	-1	4.1	10.4	14.1	13.7	6.5	0.5	-3	-16.9	-29.8	-18.6	-11.1	-3.5	6.5	7.9	13.5	10.7	6.2	1.6	-9.9	-13.2	-15.6	-12.9	-8.5	-2.5	1.6	10.6	15.4	15.1	7.2	0.9	-4.9	-23.4	-18.4	-8.9	-11.2	0.2	3.9	11.1	13	13.9	5
10	USA-Minnesota	Crookston, MN	47.775	-96.6094	-16.4	-12	-5.9	0.1	6.6	11.2	14.5	14.2	7	2	-2.3	-15.9	-28.3	-18	-9.3	-2.2	8.7	7.8	14.4	12.1	6.6	2.6	-9.3	-11.2	-13.9	-11.1	-5.5	-1.3	2.7	12.3	16.4	15.6	8.1	2.1	-3.8	-22.6	-18.4	-8.5	-9.8	1	3.7	12.8	13.9	14.8	5.6
11	USA-Minnesota	Morris, MN	45.5865	-95.914	-16.9	-12.3	-5	1.8	6.1	11.7	15.4	13.9	7.7	1.8	-3.7	-15.8	-27.1	-17.6	-8.3	-1.5	8.6	8.8	15.2	12.8	7	2.1	-8.1	-10.5	-13.4	-9.4	-3.6	-0.7	4.6	12.5	16.9	16.4	9	1.3	-3.3	-23.5	-17.4	-7.9	-10.1	1.5	5.3	13	14.3	14.8	5
12	USA-Minnesota	St. Paul, MN	44.9537	-93.0907	-13.3	-9.7	-2.9	3.5	7.5	13.7	16.3	15.4	9.1	2.6	-2.3	-13	-22.8	-14.7	-6.5	-0.3	10.8	10.7	16.5	14.3	10	4.2	-5.3	-8.2	-12	-6.8	-2.9	0.7	6.5	14.5	18.6	17.9	11	4.1	-2.3	-21	-16	-6.5	-9.1	2.3	6.9	14.6	14.8	16.1	8.4
13	USA-North Dakota	Carrington, ND	47.4501	-99.1262	-17.5	-13	-6.3	-0.7	4.9	8.7	13.2	12.3	5	0.4	-4.9	-17.9	-29.6	-19.5	-11.5	-3.4	6.5	8.3	14.4	12	5.2	0.5	-11.2	-12.9	-13.3	-11.1	-6.8	-2.9	2.7	10.2	14.9	14.3	4.7	-0.9	-5.1	-24.9	-18.4	-9.9	-11.4	-1.1	2.8	10.3	12.7	13.3	3.5
14	USA-North Dakota	Hettinger, ND	46.0015	-102.637	-9.2	-10.9	-6.4	1	6	9.5	14.7	13.3	6.7	-0.4	-4.7	-12	-23.9	-14.7	-8.6	-3	5.8	9.3	13.9	13.3	5.9	1	-8.9	-10.8	-8.1	-6.4	-5	-3.2	3.1	9.3	15.1	15.7	6	1	-4.9	-23	-12.1	-7.3	-7.9	-0.9	3.6	9.8	12.7	14.9	3.8
15	USA-North Dakota	Langdon, ND	48.7603	-98.3681	-17.9	-13.9	-6.9	-0.9	3.7	8.6	13.3	13.1	5.4	-0.8	-5.1	-19.3	-31.1	-21.7	-12.6	-4.4	5.9	6.5	12.5	10.3	5.1	1.3	-9.8	-13.5	-15.2	-12.5	-8	-2.5	1.4	9.5	14.9	14.3	6.4	-0.1	-5.5	-24.8	-18.6	-9	-11.5	-0.1	2.5	10	12.4	13.3	3.2
16	USA-North Dakota	Prosper, ND	47.0016	-97.1161	-17.2	-12.5	-5.8	0.1	5.8	10.3	14	13.3	5.1	-0.6	-4.3	-18.4	-28.4	-19	-9.9	-1.6	8.3	7.7	14.2	12	5.8	1.4	-10	-11.4	-13.9	-11.8	-4.8	-0.9	3	10.2	16.6	15.3	7.1	0.9	-4.7	-24.2	-19	-9.8	-10.8	-0.1	4.3	12.5	13.6	14.9	5.7
17	USA-South Dakota	Brookings, SD	44.3124	-96.7985	-13.6	-11.1	-5.3	3.5	6.5	12.4	16.3	14.4	8	1.7	-2.7	-14.8	-23.6	-13.9	-5.6	-0.9	9.8	9.4	16	14.2	8.6	2.1	-7.4	-10	-12.3	-8.2	-4.2	-1.1	5.1	12.3	18	17.4	8.6	1.9	-3.2	-22.3	-15.8	-7.2	-9.7	1.4	5.5	13.2	15	14.5	4.8
18	USA-South Dakota	Groton, SD	45.4478	-98.0987	-14.8	-12.6	-6.9	1.8	5.5	11.1	15.5	14.3	7.5	2.2	-3.8	-14.4	-25.7	-15.7	-7.4	-1.3	8	9.1	15.2	13.4	7.6	1.6	-8.3	-10.5	-11.7	-8.3	-4.2	-1.7	4.1	12	17.2	17	8.4	2.4	-4.2	-23.6	-14.8	-6.1	-7.9	2	5.9	12.9	14.9	14.8	5.2
19	USA-South Dakota	Selby, SD	45.5066	-100.032	-12.9	-11.7	-5.7	1.6	5.2	10	14.5	13.5	7.1	1.1	-4	-13.6	-25.5	-17	-8.2	-2.1	7.3	9.6	15	13.5	7.2	1.6	-8.7	-10.6	-10	-8	-4.6	-2.2	3.9	10.5	16	16.4	7.3	1.8	-4.7	-22.6	-13.7	-7.1	-7.6	0.1	4.9	11.9	15	15.5	4.9
20	Russia-Volga	Penza	53.5555	45.1333	-10.3	-10.6	-9.3	-0.4	7.8	15.5	17.7	16.5	7.9	3.6	-3.2	-7.3	-14.9	-14	-7.1	2.6	9.3	9.7	14.2	12.6	9.6	1.4	-2.6	-5.6	-8.9	-9.6	-8.8	6.4	9.5	10.3	14.7	13.2	8	3.5	-4.2	-7.8	-10.4	-18	-7.9	1.6	11.8	14	16.7	11.3	8.8
21	Russia-Volga	Samara	52.9644	49.4187	-11.1	-11.3	-9.4	-0.2	8.7	16.2	19.1	17.4	9	3.3	-2.7	-7.6	-14.2	-16	-7.6	4.3	10.4	11.1	16.7	14.3	10.5	2.2	-2.9	-6.1	-8.8	-7.8	-9.1	6.6	10	12.1	16	13.8	8.6	3.2	-4.6	-8.7	-11.6	-17.3	-7.5	0.8	13.3	14.5	18.4	12.7	9.2
22	Russia-Volga	Saratov	51.5845	46.0063	-9.3	-9.1	-7.3	1	9.3	17.7	19.7	19.3	9.4	3.9	-1.4	-5.6	-11.7	-12.1	-5.8	4.7	11.8	11.4	15.9	14.5	11.7	3.8	-1.5	-4	-7.4	-5.8	-7.8	7.9	11.3	12	16.4	16.2	9.4	5.6	-1.7	-7.1	-9.5	-17.7	-6.6	2.6	13.9	16.6	20	13.5	10.3
23	KAZ-RUS: Ural	Chelyabinsk	54.9378	60.7561	-17	-15.3	-11.8	-2.1	3.5	12.8	14.7	13.3	7.2	0.7	-7.1	-14	-20.2	-20.5	-12.3	1.5	6	10.6	13.5	11.4	7.1	-1.3	-6.6	-11.7	-13.3	-13.2	-11.8	2.1	3.6	11.7	15.8	11.5	5	1.1	-7.9	-11.5	-16.9	-20.1	-9.9	-3.8	6	11.7	14.9	11.8	5
24	KAZ-RUS: Ural	Kurgan	55.2583	65.0992	-18.8	-17.4	-12.7	-1.8	3.2	12.2	13.7	13.1	7	-0.6	-7.9	-16.2	-21.3	-21.1	-17.7	1.1	6.2	11.9	12.8	10.6	5.5	-1.4	-6.6	-12.8	-13.5	-13.8	-11	1.6	2.2	12.2	15.4	11	4.8	1.1	-8.9	-12.2	-18.2	-21.5	-9.9	-4.1	5.8	11.2	14	11.3	5.6
25	KAZ-RUS: Ural	Karabalyk	53.854	62.1015	-18.3	-17	-11.4	-1.1	4.6	13.1	15.3	14	8.1	0.6	-7.4	-15.2	-20.2	-21.4	-14.4	2.8	7.1	11.9	13.9	12.3	7.1	-0.2	-6.3	-11.7	-13.5	-13.1	-11.4	2.7	4.2	12.8	16.4	12.3	5.8	1.2	-8	-11.7	-17.5	-21.2	-10.5	-3.4	7	12.6	16	12.7	5.7
26	KAZ-RUS:North-West Siberia	Omsk	55.0404	73.3604	-20.2	-18.6	-12	-0.6	3.8	12.8	12.8	12.6	6	-2.5	-12.4	-16.6	-23.6	-21.2	-19.6	1.5	7	12.6	12.6	10.8	5.2	-2.2	-6.5	-13.2	-14.5	-15.7	-11.9	-1.2	1.1	13.7	14.8	10.4	4.8	0.7	-8.7	-12.4	-17	-22.8	-12.2	-6.4	4	10.9	13.4	11.6	5.6
27	KAZ-RUS:North-West Siberia	Pavlodar	52.356	77.2743	-21.2	-19.8	-9.2	0.9	7.2	15.5	14.5	14.4	8.3	-2.3	-11.5	-17.8	-21.1	-19.3	-19.2	1.9	8.6	14.3	14.6	12.3	7	1.1	-6.2	-13	-13.3	-15.4	-8.9	-1.1	3.7	14.3	16.1	12.5	5.9	1.5	-5.1	-12.1	-19	-25.7	-11.6	-4.9	6.5	12.9	14.4	12.5	6.9
28	KAZ-RUS:North-West Siberia	Shortandy	51.6645	71.0293	-20.8	-17.2	-10.4	0.2	6	13.9	14.7	14.7	6.9	-1.2	-9.5	-17.1	-20.2	-20.2	-17.8	2.5	7.5	13.1	13.8	11.7	7.2	0	-7.8	-12.5	-12.9	-13.9	-11.6	0.3	3.2	13.2	15.5	11.8	4.7	0.5	-7.1	-12.8	-17.3	-24.8	-12	-5.2	6.6	11.3	13.8	11.9	5.3
29	KAZ-RUS:West Siberia	Barnaul	53.4125	83.519	-21.8	-17.5	-9.9	0.7	6.4	14.1	13.4	12.3	7.5	-1.9	-11.5	-17.8	-20.4	-15.6	-17.5	1.2	8.3	13.1	14	11.5	6.2	1	-5.7	-13.2	-13.6	-14.3	-7.7	-3.1	3.5	12.5	13.8	11.8	5.5	1.7	-4.9	-12.4	-19.4	-23.8	-9.6	-6	5.4	12	12.9	11.4	6
30	KAZ-RUS:West Siberia	Novosibirsk	54.9182	82.9965	-21	-18.4	-11	-0.4	5.1	13.8	12.5	11.8	6.4	-3.1	-12.7	-17.3	-22.1	-17.5	-18.4	0.4	6.9	13.4	13.3	10.9	5.5	-1.1	-6.7	-13.8	-14.4	-15.2	-9.1	-4.8	2.1	13.2	13.4	10.9	4.8	1.3	-6.3	-12.8	-19.2	-23.7	-10.7	-8.4	4.5	11.9	12.6	11	5.8
31	KAZ-RUS:West Siberia	Ust-Kamenogorsk	50.0305	82.5358	-20.5	-18.5	-9.6	0.9	6.9	13.4	12.8	11.9	6.4	-2.8	-11.8	-18.4	-19.2	-17.1	-17.1	1.3	7.9	12.8	13.6	10.8	6	1.3	-6.7	-15.1	-15.1	-15.9	-6.4	-2	3.8	11.3	13.4	11.7	5.5	0.7	-5.3	-14.1	-21	-25.6	-11.4	-5.1	5.9	11.1	12.4	11	5.8
[truncated: 375 more columns]

## Sheet: Agronomic traits
	Planting date	DM-MEAN	MD-MEAN	PH-MEAN	GY-MEAN	Planting date	DM-MEAN	MD-MEAN	PH-MEAN	GY-MEAN	GY Region	Planting date	DM-MEAN	MD-MEAN	PH-MEAN	GY-MEAN	Planting date	DM-MEAN	MD-MEAN	PH-MEAN	GY-MEAN	GY Region	Planting date	DM-MEAN	MD-MEAN	PH-MEAN	GY-MEAN	Planting date	DM-MEAN	MD-MEAN	PH-MEAN	GY-MEAN	GY Region	Pl. date	Head. Date	Harv. Date	PL-Head	Head-Harv	Pl-Harv	Height	YLD	Pl. date	Head. Date	Harv. Date	PL-Head	Head-Harv	Pl-Harv	Height	YLD
	Canada	Canada	Canada	Canada	Canada	Canada:Alberta	Canada:Alberta	Canada:Alberta	Canada:Alberta	Canada:Alberta	Wheat (Spring No Durum)	Canada:Saskatchewan	Canada:Saskatchewan	Canada:Saskatchewan	Canada:Saskatchewan	Canada:Saskatchewan	Canada:Saskatchewan	Canada:Saskatchewan	Canada:Saskatchewan	Canada:Saskatchewan	Canada:Saskatchewan	Wheat (Spring No Durum)	Canada:Manitoba	Canada:Manitoba	Canada:Manitoba	Canada:Manitoba	Canada:Manitoba	Canada:Manitoba	Canada:Manitoba	Canada:Manitoba	Canada:Manitoba	Canada:Manitoba	Wheat (Spring No Durum)	USA-Minnesota	USA-Minnesota	USA-Minnesota	USA-Minnesota	USA-Minnesota	USA-Minnesota	USA-Minnesota	USA-Minnesota	USA-Minnesota	USA-Minnesota	USA-Minnesota	USA-Minnesota	USA-Minnesota	USA-Minnesota	USA-Minnesota	USA-Minnesota
Year	Beaverlodge, AL	Beaverlodge, AL	Beaverlodge, AL	Beaverlodge, AL	Beaverlodge, AL	Lethbridge, AL	Lethbridge, AL	Lethbridge, AL	Lethbridge, AL	Lethbridge, AL	Alberta	Saskatoon, SK	Saskatoon, SK	Saskatoon, SK	Saskatoon, SK	Saskatoon, SK	Swift Current, SK	Swift Current, SK	Swift Current, SK	Swift Current, SK	Swift Current, SK	Saskatchewan	Brandon, MB	Brandon, MB	Brandon, MB	Brandon, MB	Brandon, MB	Glenlea, MB	Glenlea, MB	Glenlea, MB	Glenlea, MB	Glenlea, MB	Manitoba	Crookston, MN	Crookston, MN	Crookston, MN	Crookston, MN	Crookston, MN	Crookston, MN	Crookston, MN	Crookston, MN	St. Paul, MN	St. Paul, MN	St. Paul, MN	St. Paul, MN	St. Paul, MN	St. Paul, MN	St. Paul, MN	St. Paul, MN
1981	Agronomic data from Canadian sites is available upon request.										2249.17	Agronomic data from Canadian sites is available upon request.										1864.83	Agronomic data from Canadian sites is available upon request.										2119.05	9	23.1		75.1			97.9	3580	15	16.2		62.2			81.2	3380
1982											2172.76											2065.75											2287.21	50	41	25	52	45	97	82.8	3570	26	24.3	2	59.3	38.7	98	92	2840
1983											2188.4											1812.2											1836.35	38	31.5	11	54.5	40.5	95	81.1	2660	27	25.5	4	59.5	39.5	99	82.6	3130
1984											1690.73											1456.49											2087.78	39	31		53			80.9	3030	17	18.8		62.8			83.9	3930
1985											1666.04											1647.59											2661.1	23	23.7	14	61.7	51.3	113	82.7	3772.72	19	19	6	61	48	109	94.6	3618.05
1986											2345.56											2127.95											2235	46	32	15	47	44	91	77	2716.9	11	14.1	-2	64.1	44.9	109	85.3	2595.85
1987											1938.96											1874.06											2027.23	20	15.4	-4	56.4	41.6	98	69.8	3644.95	8	5.6	-14	58.6	41.4	100	75.3	1903.17
1988											1960.63											924.391											1240.46	15	13	-2	59	46	105	51.9	1761.95	12	7.4	-19	56.4	34.6	91	63.2	1822.48
1989											2106.35											1613.21											1976.3	28	24	2	57	39	96	70.1	2743.8	18	19.8	0	62.8	41.2	104	83.7	2851.4
1990											2258.22											2145.41											2663.89	18	20.7	0	63.7	40.3	104	81.3	4068.62	12	19.2		68.2			92.3	2333.58
1991											2490.47											2124.36											2213.35		16.6					67.5	1782.12	19	16.9	1	58.9	45.1	104	87.7	2891.75
1992											2058.92											1921.42											2794.95	18	24.6		67.6			83.4	3160.75	18	12.7	11	55.7	59.3	115	75.8	3106.95
1993											2658.92											2035.56											1830.88	26	24		59			90.3	1815.75	20	25.3	10	66.3	45.7	112	87	2494.97
1994											2291.63											1900.63											2222.39	18						78.1	2427.72	18	15.8	-1	58.8	44.2	103	80.3	3039.7
1995											2701.72											1920.94											2107.3	54	32.9		39.9			80.9	2824.5	25	21.3	3	57.3	42.7	100	90.8	2434.45
1996											2741.32											2289.96											2569.93	60	45.7		46.7			78	2225.97	23	26.3	13	64.3	47.7	112	89.4	3766
1997											2602.39											1884.94											2135.71			25				85	2750.53	17	17.3	5	61.3	48.7	110	87	3322.15
1998											2455.12											2040.57											2450.33	22	20.3	6	59.3	46.7	106	105.5	3786.17	16	13.2	-3	58.2	44.8	103	95.2	2427.72
1999											2839.68											2379.45											2445.55		43.5	6				95.5	3335.6	26	20	2	55	43	98	81.1	2125.1
2000											2648.85											2185.36											2672.68	39	31.8		53.8			91	1809.02	22	14.9		53.9			91.3	2999.35
2001											2355.4											1680.66											2106.7	46	34.3	16	49.3	42.7	92	85.9	4418.32	19	19.3	-4	61.3	37.7	99	87.1	3281.8
2002											1799.29											1371.92											2394.28	33	34.1	13	62.1	39.9	102	79	3530.62	31	27	0	57	34	91	83	2965.72
2003											2609.84											1792.78											2885.95	28	30.2	13	63.2	43.8	107	89.2	5131.18	12	16.3	-2	65.3	42.7	108	90.2	5144.62
2004											3100.49											2177.97											2899.76	28	36.8	0	69.8	24.2	94	94.8	5299.3	16	18.8	5	63.8	47.2	111	104.2	4539.38
2005											3231.62											2463.24											2159.26	34	29	23	56	55	111	80.3	3524	22	21.3	-2	60.3	37.7	98	82.6	3436
2006											2903.03											2139.31											2736.01		31.6					84.4	4855.45		17.6					85.1	5675.9
2007											2701.2											1891.94											2481.21	26	21.7	7	56.7	46.3	103	84.4	4747.85	17	10.4	-15	54.4	35.6	90	85.8	4196.4
2008											3177.63											2425.66											3061.14	17	29.6	18	73.6	49.4	123	90.2	5884.38	30	24.2	1	55.2	37.8	93	90.7	4499.03
2009											2764.26											2598.21											3241.25	50	40.6	32	51.6	52.4	104	85.9	4922.7	17	10.7	-7	54.7	43.3	98	78.8	3739.1
2010											3145.09											2363.83											2652.29	21	23.7	3	63.7	40.3	104	88.2	5225.32	19	13.6	-3	55.6	44.4	100	89.9	3813.08
2011											3328.79											2599.58											2454.58
2012											3201.44											2396.27											3039.93
2013											3948.13											3236.95											3778.78	39	30.5	15	52.5	45.5	98	77.4	5709	37	29.7	20	53.7	51.3	105	89.2	5219
2014											3484.51											2729.21											3281.74	47	37.5	34	51.5	57.5	109	92	6314.78	36	26.5	15	51.5	49.5	101	79.6	4626.8
2015											3175.43											2633.41											3327.49	16	24.9	5	69.9	41.1	111	87.2	5191.7	17	15.9	0	59.9	45.1	105	95	5433.8
[truncated: 105 more columns]
